# Supplementary material for: Transcriptome-wide single nucleotide polymorphisms related to electric organ discharge differentiation among African weakly electric fish species
Source: PLoS One. 2020 Oct 27;15(10):e0240812. doi: 10.1371/journal.pone.0240812 (PMC7591079; doi:10.1371/journal.pone.0240812)
Supplement: S1 Table — For each gene, KO number and KEGG level A and B categories as well as pathways are listed. (XLSX) [file pone.0240812.s002.xlsx]

## Sheet: Sheet1
Table S1: KEGG pathways for the 7 annotated C. tshokwe-specific candidate genes
gene	KO number	KEGG level A category	KEGG level B category	pathway
cd40	05144	Human Diseases	Infectious disease: parasitic	Malaria
	05169	Human Diseases	Infectious disease: viral	Epstein-Barr virus infection
	05202	Human Diseases	Cancer: overview	Transcriptional misregulation in cancer
	04514	Environmental information processing	Signaling molecules and interactions	Cell adhesion molecules (CAMs)
	04064	Environmental information processing	Signal transduction	NF_kappa B signaling pathway
	05320	Human Diseases	Immune disease	Autoimmune thyroid disease
	05145	Human Diseases	Infectious disease: parasitic	Toxoplasmosis
	05310	Human Diseases	Immune disease	Asthma
	05322	Human Diseases	Immune disease	Systemic lupus erythematosus
	04672	Environmental information processing	Immune system	Intestinal immune network for IgA production
	05340	Human Diseases	Immune disease	Primary immunodeficiency
	05330	Human Diseases	Immune disease	Allograft rejection
	05416	Human Diseases	Cardiovascular disease	Viral myocarditis
	05166	Human Diseases	Infectious disease: viral	Human T-cell leukemia virus 1 infection
	04060	Environmental information processing	Signaling molecules and interactions	Cytokine-cytokine receptor interaction
	04620	Environmental information processing	Immune system	Toll-like receptor signaling pathway
vcam1b	05144	Human Diseases	Infectious disease: parasitic	Malaria
	04514	Environmental information processing	Signaling molecules and interactions	Cell adhesion molecules (CAMs)
	04668	Environmental information processing	Signal transduction	TNF signaling pathway
	04064	Environmental information processing	Signal transduction	NF_kappa B signaling pathway
	04670	Environmental information processing	Immune system	Leucocyte transendithelial migration
	05418	Human Diseases	Cardiovascular disease	Fluid shear stress and atherosclerosis
	04933	Environmental information processing	Endocrine and metabolic disease	AGE-RAGE signaling pathway in diabetic complications
	05143	Human Diseases	Infectious disease: parasitic	African trypanosomiasis
cir1	05169	Human Diseases	Infectious disease: viral	Epstein-Barr virus infection
	04330	Environmental information processing	Signal transduction	Notch signaling pathway
ewsr1a	05202	Human Diseases	Cancer: overview	Transcriptional misregulation in cancer
ap4b1	04142	Environmental information processing	Transport and catabolism	Lysosome
cstl1	04970	Environmental information processing	Digestive system	Salivary secregation
rev3l	03460	Genetic information processing	Replication and repair	Fanconi anemia pathway
	01524	Human Diseases	Drug resistance: antineoplastic	Platinum drug resistance
	01100	Metabolism	Global and overview maps	Metabolic pathways
