# Supplementary material for: Transcriptome-wide single nucleotide polymorphisms related to electric organ discharge differentiation among African weakly electric fish species
Source: PLoS One. 2020 Oct 27;15(10):e0240812. doi: 10.1371/journal.pone.0240812 (PMC7591079; doi:10.1371/journal.pone.0240812)
Supplement: S2 Table — 141 GO term names and IDs, corresponding absolute number of candidate SCO-sequences and relative proportions of both species and for each GO term are given. (XLSX) [file pone.0240812.s003.xlsx]

## Sheet: Sheet1
S2_Table: List of GO terms occurring in the candidate SCO data sets of C. tshokwe and C. compressirostris. 141 GO term names and IDs, corresponding absolute number of candidate SCO-sequences and relative proportions of both species and for each GO term are given.
GO term ID	GO term name	GO main category	observed # of sequences C. tshokwe	observed # of sequences C. compressirostris	expected # of sequences at equal distribution	total number of sequences	relative proportion C. tshokwe	relative proportion C. compressirostris	relative proportion C. tshokwe [%]	relative proportion C. compressirostris [%]
GO:0043168	anion binding	MF	14	0	7	14	1	0	100	0
GO:0036094	small molecule binding	MF	13	0	6.5	13	1	0	100	0
GO:0036211	protein modification process	BP	13	0	6.5	13	1	0	100	0
GO:0006464	cellular protein modification process	BP	13	0	6.5	13	1	0	100	0
GO:0043603	cellular amide metabolic process	BP	11	0	5.5	11	1	0	100	0
GO:0046914	transition metal ion binding	MF	0	10	5	10	0	1	0	100
GO:0008144	drug binding	MF	9	0	4.5	9	1	0	100	0
GO:1901265	nucleoside phosphate binding	MF	9	0	4.5	9	1	0	100	0
GO:0000166	nucleotide binding	MF	9	0	4.5	9	1	0	100	0
GO:1901135	carbohydrate derivative metabolic process	BP	9	0	4.5	9	1	0	100	0
GO:0006518	peptide metabolic process	BP	9	0	4.5	9	1	0	100	0
GO:0043604	amide biosynthetic process	BP	9	0	4.5	9	1	0	100	0
GO:0006412	translation	BP	9	0	4.5	9	1	0	100	0
GO:0043043	peptide biosynthetic process	BP	9	0	4.5	9	1	0	100	0
GO:0006811	ion transport	BP	8	0	4	8	1	0	100	0
GO:0007154	cell communication	BP	7	0	3.5	7	1	0	100	0
GO:0007165	signal transduction	BP	7	0	3.5	7	1	0	100	0
GO:0022613	ribonucleoprotein complex biogenesis	BP	7	0	3.5	7	1	0	100	0
GO:0042254	ribosome biogenesis	BP	7	0	3.5	7	1	0	100	0
GO:0006812	cation transport	BP	7	0	3.5	7	1	0	100	0
GO:0030029	actin filament-based process	BP	0	7	3.5	7	0	1	0	100
GO:0055114	oxidation-reduction process	BP	0	7	3.5	7	0	1	0	100
GO:0006793	phosphorus metabolic process	BP	0	7	3.5	7	0	1	0	100
GO:0022607	cellular component assembly	BP	0	7	3.5	7	0	1	0	100
GO:0030036	actin cytoskeleton organization	BP	0	7	3.5	7	0	1	0	100
GO:0007010	cytoskeleton organization	BP	0	7	3.5	7	0	1	0	100
GO:0006796	phosphate-containing compound metabolic process	BP	0	7	3.5	7	0	1	0	100
GO:0005667	transcription factor complex	CC	6	0	3	6	1	0	100	0
GO:0031974	membrane-enclosed lumen	CC	0	6	3	6	0	1	0	100
GO:0043233	organelle lumen	CC	0	6	3	6	0	1	0	100
GO:0070013	intracellular organelle lumen	CC	0	6	3	6	0	1	0	100
GO:0005856	cytoskeleton	CC	0	5	2.5	5	0	1	0	100
GO:1902494	catalytic complex	CC	0	5	2.5	5	0	1	0	100
GO:0005576	extracellular region	CC	4	0	2	4	1	0	100	0
GO:0005886	plasma membrane	CC	4	0	2	4	1	0	100	0
GO:0012505	endomembrane system	CC	4	0	2	4	1	0	100	0
GO:0044421	extracellular region part	CC	4	0	2	4	1	0	100	0
GO:0044459	plasma membrane part	CC	4	0	2	4	1	0	100	0
GO:0071944	cell periphery	CC	4	0	2	4	1	0	100	0
GO:0098796	membrane protein complex	CC	4	0	2	4	1	0	100	0
GO:0031981	nuclear lumen	CC	0	4	2	4	0	1	0	100
GO:0044428	nuclear part	CC	0	4	2	4	0	1	0	100
GO:0034645	cellular macromolecule biosynthetic process	BP	22	12	17	34	0.647059	0.352941	64.7059	35.2941
GO:0009059	macromolecule biosynthetic process	BP	22	12	17	34	0.647059	0.352941	64.7059	35.2941
GO:0032991	protein-containing complex	CC	22	12	17	34	0.647059	0.352941	64.7059	35.2941
GO:1901566	organonitrogen compound biosynthetic process	BP	15	7	11	22	0.681818	0.318182	68.1818	31.8182
GO:0043412	macromolecule modification	BP	15	7	11	22	0.681818	0.318182	68.1818	31.8182
GO:0009058	biosynthetic process	BP	27	16	21.5	43	0.627907	0.372093	62.7907	37.2093
GO:0005634	nucleus	CC	4	10	7	14	0.285714	0.714286	28.5714	71.4286
GO:0044249	cellular biosynthetic process	BP	25	15	20	40	0.625	0.375	62.5	37.5
GO:1901576	organic substance biosynthetic process	BP	25	16	20.5	41	0.609756	0.390244	60.9756	39.0244
GO:0044260	cellular macromolecule metabolic process	BP	31	21	26	52	0.596154	0.403846	59.6154	40.3846
GO:0044267	cellular protein metabolic process	BP	20	13	16.5	33	0.606061	0.393939	60.6061	39.3939
GO:0006996	organelle organization	BP	7	12	9.5	19	0.368421	0.631579	36.8421	63.1579
GO:0019222	regulation of metabolic process	BP	12	7	9.5	19	0.631579	0.368421	63.1579	36.8421
GO:0080090	regulation of primary metabolic process	BP	12	7	9.5	19	0.631579	0.368421	63.1579	36.8421
GO:0031323	regulation of cellular metabolic process	BP	12	7	9.5	19	0.631579	0.368421	63.1579	36.8421
GO:0051171	regulation of nitrogen compound metabolic process	BP	12	7	9.5	19	0.631579	0.368421	63.1579	36.8421
GO:0060255	regulation of macromolecule metabolic process	BP	12	7	9.5	19	0.631579	0.368421	63.1579	36.8421
GO:1901564	organonitrogen compound metabolic process	BP	32	24	28	56	0.571429	0.428571	57.1429	42.8571
GO:0044085	cellular component biogenesis	BP	14	9	11.5	23	0.608696	0.391304	60.8696	39.1304
GO:0043231	intracellular membrane-bounded organelle	CC	10	15	12.5	25	0.4	0.6	40	60
GO:0016740	transferase activity	MF	16	11	13.5	27	0.592593	0.407407	59.2593	40.7407
GO:0044444	cytoplasmic part	CC	16	11	13.5	27	0.592593	0.407407	59.2593	40.7407
GO:0043170	macromolecule metabolic process	BP	39	31	35	70	0.557143	0.442857	55.7143	44.2857
GO:0050794	regulation of cellular process	BP	23	17	20	40	0.575	0.425	57.5	42.5
GO:0065007	biological regulation	BP	25	19	22	44	0.568182	0.431818	56.8182	43.1818
GO:0019538	protein metabolic process	BP	25	19	22	44	0.568182	0.431818	56.8182	43.1818
GO:0005840	ribosome	CC	7	4	5.5	11	0.636364	0.363636	63.6364	36.3636
GO:0044271	cellular nitrogen compound biosynthetic process	BP	19	14	16.5	33	0.575758	0.424242	57.5758	42.4242
GO:0044237	cellular metabolic process	BP	41	34	37.5	75	0.546667	0.453333	54.6667	45.3333
GO:0043226	organelle	CC	17	22	19.5	39	0.435897	0.564103	43.5897	56.4103
GO:0043229	intracellular organelle	CC	17	22	19.5	39	0.435897	0.564103	43.5897	56.4103
GO:0016043	cellular component organization	BP	11	15	13	26	0.423077	0.576923	42.3077	57.6923
GO:0043227	membrane-bounded organelle	CC	11	15	13	26	0.423077	0.576923	42.3077	57.6923
GO:0044238	primary metabolic process	BP	45	38	41.5	83	0.542169	0.457831	54.2169	45.7831
GO:0009889	regulation of biosynthetic process	BP	10	7	8.5	17	0.588235	0.411765	58.8235	41.1765
GO:0031326	regulation of cellular biosynthetic process	BP	10	7	8.5	17	0.588235	0.411765	58.8235	41.1765
GO:0019219	regulation of nucleobase-containing compound metabolic process	BP	10	7	8.5	17	0.588235	0.411765	58.8235	41.1765
GO:0051252	regulation of RNA metabolic process	BP	10	7	8.5	17	0.588235	0.411765	58.8235	41.1765
GO:0010556	regulation of macromolecule biosynthetic process	BP	10	7	8.5	17	0.588235	0.411765	58.8235	41.1765
GO:0010468	regulation of gene expression	BP	10	7	8.5	17	0.588235	0.411765	58.8235	41.1765
GO:0032774	RNA biosynthetic process	BP	10	7	8.5	17	0.588235	0.411765	58.8235	41.1765
GO:0006351	transcription, DNA-templated	BP	10	7	8.5	17	0.588235	0.411765	58.8235	41.1765
GO:2000112	regulation of cellular macromolecule biosynthetic process	BP	10	7	8.5	17	0.588235	0.411765	58.8235	41.1765
GO:0097659	nucleic acid-templated transcription	BP	10	7	8.5	17	0.588235	0.411765	58.8235	41.1765
GO:0006807	nitrogen compound metabolic process	BP	44	38	41	82	0.536585	0.463415	53.6585	46.3415
GO:0019438	aromatic compound biosynthetic process	BP	12	9	10.5	21	0.571429	0.428571	57.1429	42.8571
GO:0018130	heterocycle biosynthetic process	BP	12	9	10.5	21	0.571429	0.428571	57.1429	42.8571
GO:0050789	regulation of biological process	BP	23	19	21	42	0.547619	0.452381	54.7619	45.2381
GO:0008152	metabolic process	BP	52	46	49	98	0.530612	0.469388	53.0612	46.9388
GO:1990904	ribonucleoprotein complex	CC	7	5	6	12	0.583333	0.416667	58.3333	41.6667
GO:0071704	organic substance metabolic process	BP	46	41	43.5	87	0.528736	0.471264	52.8736	47.1264
GO:0005737	cytoplasm	CC	18	15	16.5	33	0.545455	0.454545	54.5455	45.4545
GO:2001141	regulation of RNA biosynthetic process	BP	9	7	8	16	0.5625	0.4375	56.25	43.75
GO:0006355	regulation of transcription, DNA-templated	BP	9	7	8	16	0.5625	0.4375	56.25	43.75
GO:1903506	regulation of nucleic acid-templated transcription	BP	9	7	8	16	0.5625	0.4375	56.25	43.75
GO:0009987	cellular process	BP	58	53	55.5	111	0.522523	0.477477	52.2523	47.7477
GO:0034654	nucleobase-containing compound biosynthetic process	BP	11	9	10	20	0.55	0.45	55	45
GO:1901362	organic cyclic compound biosynthetic process	BP	12	10	11	22	0.545455	0.454545	54.5455	45.4545
GO:0034641	cellular nitrogen compound metabolic process	BP	28	25	26.5	53	0.528302	0.471698	52.8302	47.1698
GO:0044424	intracellular part	CC	25	28	26.5	53	0.471698	0.528302	47.1698	52.8302
GO:0051179	localization	BP	13	11	12	24	0.541667	0.458333	54.1667	45.8333
GO:0051234	establishment of localization	BP	13	11	12	24	0.541667	0.458333	54.1667	45.8333
GO:0006810	transport	BP	13	11	12	24	0.541667	0.458333	54.1667	45.8333
GO:0016021	integral component of membrane	CC	11	13	12	24	0.458333	0.541667	45.8333	54.1667
GO:0031224	intrinsic component of membrane	CC	11	13	12	24	0.458333	0.541667	45.8333	54.1667
GO:0016787	hydrolase activity	MF	14	16	15	30	0.466667	0.533333	46.6667	53.3333
GO:0003676	nucleic acid binding	MF	14	16	15	30	0.466667	0.533333	46.6667	53.3333
GO:0071840	cellular component organization or biogenesis	BP	19	17	18	36	0.527778	0.472222	52.7778	47.2222
GO:0016020	membrane	CC	17	19	18	36	0.472222	0.527778	47.2222	52.7778
GO:0005739	mitochondrion	CC	4	5	4.5	9	0.444444	0.555556	44.4444	55.5556
GO:0043167	ion binding	MF	23	21	22	44	0.522727	0.477273	52.2727	47.7273
GO:0097159	organic cyclic compound binding	MF	24	22	23	46	0.521739	0.478261	52.1739	47.8261
GO:1901363	heterocyclic compound binding	MF	24	22	23	46	0.521739	0.478261	52.1739	47.8261
GO:0044422	organelle part	CC	7	8	7.5	15	0.466667	0.533333	46.6667	53.3333
GO:0044446	intracellular organelle part	CC	7	8	7.5	15	0.466667	0.533333	46.6667	53.3333
GO:0005623	cell	CC	33	31	32	64	0.515625	0.484375	51.5625	48.4375
GO:0044464	cell part	CC	33	31	32	64	0.515625	0.484375	51.5625	48.4375
GO:0003824	catalytic activity	MF	39	37	38	76	0.513158	0.486842	51.3158	48.6842
GO:0051716	cellular response to stimulus	BP	9	10	9.5	19	0.473684	0.526316	47.3684	52.6316
GO:0140096	catalytic activity acting on protein	MF	12	11	11.5	23	0.521739	0.478261	52.1739	47.8261
GO:0050896	response to stimulus	BP	11	12	11.5	23	0.478261	0.521739	47.8261	52.1739
GO:0016070	RNA metabolic process	BP	14	13	13.5	27	0.518519	0.481481	51.8519	48.1481
GO:0010467	gene expression	BP	19	18	18.5	37	0.513514	0.486486	51.3514	48.6486
GO:0006139	nucleobase-containing compound metabolic process	BP	19	20	19.5	39	0.487179	0.512821	48.7179	51.2821
GO:0046483	heterocycle metabolic process	BP	20	21	20.5	41	0.487805	0.512195	48.7805	51.2195
GO:1901360	organic cyclic compound metabolic process	BP	21	22	21.5	43	0.488372	0.511628	48.8372	51.1628
GO:0005622	intracellular	CC	30	31	30.5	61	0.491803	0.508197	49.1803	50.8197
GO:0005488	binding	MF	61	62	61.5	123	0.495935	0.504065	49.5935	50.4065
GO:0005515	protein binding	MF	32	32	32	64	0.5	0.5	50	50
GO:0043169	cation binding	MF	14	14	14	28	0.5	0.5	50	50
GO:0046872	metal ion binding	MF	14	14	14	28	0.5	0.5	50	50
GO:0006725	cellular aromatic compound metabolic process	BP	21	21	21	42	0.5	0.5	50	50
GO:0090304	nucleic acid metabolic process	BP	16	16	16	32	0.5	0.5	50	50
GO:0044281	small molecule metabolic process	BP	9	9	9	18	0.5	0.5	50	50
GO:0023052	signaling	BP	7	7	7	14	0.5	0.5	50	50
GO:0006508	proteolysis	BP	7	7	7	14	0.5	0.5	50	50
GO:0044425	membrane part	CC	13	13	13	26	0.5	0.5	50	50
GO:0043228	non-membrane-bounded organelle	CC	10	10	10	20	0.5	0.5	50	50
GO:0043232	intracellular non-membrane-bounded organelle	CC	10	10	10	20	0.5	0.5	50	50
