# Supplementary material for: Transcriptome-wide single nucleotide polymorphisms related to electric organ discharge differentiation among African weakly electric fish species
Source: PLoS One. 2020 Oct 27;15(10):e0240812. doi: 10.1371/journal.pone.0240812 (PMC7591079; doi:10.1371/journal.pone.0240812)
Supplement: S3 Table — Raw data are separated by sheets. Shared and species-specific KEGG pathways, their level B categories and corresponding number of candidate SCO-sequences for both species are given. (XLSX) [file pone.0240812.s004.xlsx]

## Sheet: KEGG_LevelB_combined
S3 Table: List of inferred KEGG pathways of both candidate SCO data sets for C. tshokwe and C. compressirostris. Raw data are separated by sheets. Shared and species-specific KEGG pathways, their level B categories and corresponding number of candidate SCO-sequences for both species are given.
KEGG level B category	# of matching sequences C. tshokwe	# of matching sequences C. compressirostris	sum of matching sequences	proportion of C. tshokwe	proportion of C. tshokwe [%]
Metabolism of terpenoids and polyketides	0	1	1	0	0
Cell mortality	1	1	2	0.5	50
Substance dependence	2	1	3	0.666667	66.6667
Biosynthesis of other secondary metabolites	0	3	3	0	0
Drug resistance: Antimicrobial	0	3	3	0	0
Sensory system	0	3	3	0	0
Transcription	3	0	3	1	100
Metabolism of cofactors and vitamins	2	1	3	0.666667	66.6667
Infectious diseases: Parasitic	2	2	4	0.5	50
Circulatory system	2	2	4	0.5	50
Excretory system	0	4	4	0	0
Energy metabolism	3	1	4	0.75	75
Xenobiotics biodegradation and metabolism	1	3	4	0.25	25
Development	1	4	5	0.2	20
Glycan biosynthesis and metabolism	3	2	5	0.6	60
Metabolism of other amino acids	3	2	5	0.6	60
Lipid metabolism	3	2	5	0.6	60
Environmental adaptation	3	3	6	0.5	50
Immune diseases	5	1	6	0.833333	83.3333
Drug resistance: Antineoplastic	5	1	6	0.833333	83.3333
Glycan biosynthesis and metabolism	5	1	6	0.833333	83.3333
Carbohydrate memtabolism	3	3	6	0.5	50
Aging	2	5	7	0.285714	28.5714
Nucleotide metabolism	2	5	7	0.285714	28.5714
Digestive system	3	5	8	0.375	37.5
Cardiovascular diseases	1	8	9	0.111111	11.1111
Nervous system	2	7	9	0.222222	22.2222
Folding, sorting and degradation	4	5	9	0.444444	44.4444
Signaling molecules and interaction	5	5	10	0.5	50
Neurodegenerative diseases	7	4	11	0.636364	63.6364
Cellular community – eucaryotes	3	8	11	0.272727	27.2727
Amino acid metabolism	4	8	12	0.333333	33.3333
Infectious diseases: Bacterial	6	8	14	0.428571	42.8571
Cancer: Specific types	14	0	14	1	100
Replication and repair	2	12	14	0.142857	14.2857
Endocrine and metabolic diseases	5	10	15	0.333333	33.3333
Translation	13	8	21	0.619048	61.9048
Immune system	7	15	22	0.318182	31.8182
Cancers: Overview	15	12	27	0.555556	55.5556
Cell growth and death	11	16	27	0.407407	40.7407
Transport and catabolism	9	20	29	0.310345	31.0345
Endocrine system	6	25	31	0.193548	19.3548
Infectious diseases: Viral	21	26	47	0.446809	44.6809
Signal transduction	17	35	52	0.326923	32.6923
Global and overview maps	33	22	55	0.6	60

## Sheet: all Pathways
inferred pathways for SNP data set of C. tshokwe (# = 201 SCOs)	# matching sequences C. tshokwe	# matching sequences C. compressirostris	inferred pathways for SNP data set of C. compressirostris (# = 192 SCOs)
ko00010 Glycolysis / Gluconeogenesis	1	1	ko00010 Glycolysis / Gluconeogenesis
ko00030 Pentose phosphate pathway	1	1	ko00030 Pentose phosphate pathway
ko00051 Fructose and mannose metabolism	1	1	ko00040 Pentose and glucuronate interconversions
ko00190 Oxidative phosphorylation	2	1	ko00071 Fatty acid degradation
		1	ko00100 Steroid biosynthesis
ko00230 Purine metabolism	1	2	ko00230 Purine metabolism
ko00240 Pyrimidine metabolism	1	3	ko00240 Pyrimidine metabolism
		1	ko00250 Alanine ( aspartate and glutamate metabolism )
ko00260 Glycine ( serine and threonine metabolism )	1	2	ko00260 Glycine (serine and threonine metabolism )
ko00270 Cysteine and methionine metabolism	1
ko00280 Valine ( leucine and isoleucine degradation)	1	1	ko00280 Valine ( leucine and isoleucine degradation )
		1	ko00310 Lysine degradation
		1	ko00350 Tyrosine metabolism
		1	ko00360 Phenylalanine metabolism
ko00380 Tryptophan metabolism	1	1	ko00380 Tryptophan metabolism
ko00440 Phosphonate and phosphinate metabolism	1	1	ko00410 beta-Alanine metabolism
ko00450 Selenocompound metabolism	1	1	ko00430 Taurine and hypotaurine metabolism
ko00460 Cyanoamino acid metabolism	1
ko00500 Starch and sucrose metabolism	1
ko00510 N-Glycan biosynthesis	2	1	ko00510 N-Glycan biosynthesis
ko00512 Mucin type O-glycan biosynthesis	1
ko00513 Various types of N-glycan biosynthesis	1	1	ko00513 Various types of N-glycan biosynthesis
ko00514 Other types of O-glycan biosynthesis	2	1	ko00531 Glycosaminoglycan degradation
ko00515 Mannose type O-glycan biosynthesis	1
ko00520 Amino sugar and nucleotide sugar metabolism	4
ko00564 Glycerophospholipid metabolism	1
ko00565 Ether lipid metabolism	1
ko00590 Arachidonic acid metabolism	1
ko00601 Glycosphingolipid biosynthesis - lacto and neolacto series	1
ko00630 Glyoxylate and dicarboxylate metabolism	2
ko00640 Propanoate metabolism	1
ko00670 One carbon pool by folate	1
ko00680 Methane metabolism	1	1	ko00680 Methane metabolism
ko00790 Folate biosynthesis	1	1	ko00730 Thiamine metabolism
		1	ko00860 Porphyrin and chlorophyll metabolism
		1	ko00909 Sesquiterpenoid and triterpenoid biosynthesis
		1	ko00944 Flavone and flavonol biosynthesis
		1	ko00950 Isoquinoline alkaloid biosynthesis
		1	ko00960 Tropane ( piperidine and pyridine alkaloid biosynthesis)
ko00970 Aminoacyl-tRNA biosynthesis	1	1	ko00970 Aminoacyl-tRNA biosynthesis
ko00980 Metabolism of xenobiotics by cytochrome P450	1	3	ko00983 Drug metabolism - other enzymes
ko01100 Metabolic pathways	17	12	ko01100 Metabolic pathways
ko01110 Biosynthesis of secondary metabolites	5	4	ko01110 Biosynthesis of secondary metabolites
ko01120 Microbial metabolism in diverse environments	3	1	ko01120 Microbial metabolism in diverse environments
ko01130 Biosynthesis of antibiotics	4	2	ko01130 Biosynthesis of antibiotics
ko01200 Carbon metabolism	3	1	ko01200 Carbon metabolism
		1	ko01212 Fatty acid metabolism
ko01230 Biosynthesis of amino acids	1	1	ko01230 Biosynthesis of amino acids
ko01521 EGFR tyrosine kinase inhibitor resistance	1
ko01522 Endocrine resistance	1	1	ko01522 Endocrine resistance
ko01523 Antifolate resistance	1
ko01524 Platinum drug resistance	2
ko03008 Ribosome biogenesis in eukaryotes	2	1	ko03008 Ribosome biogenesis in eukaryotes
ko03010 Ribosome	5	4	ko03010 Ribosome
ko03013 RNA transport	4	2	ko03013 RNA transport
ko03015 mRNA surveillance pathway	1	3	ko03030 DNA replication
ko03020 RNA polymerase	1	1	ko03050 Proteasome
ko03040 Spliceosome	2	2	ko03320 PPAR signaling pathway
ko03460 Fanconi anemia pathway	2	3	ko03410 Base excision repair
		2	ko03420 Nucleotide excision repair
		1	ko03430 Mismatch repair
		1	ko03440 Homologous recombination
		1	ko03450 Non-homologous end-joining
ko04010 MAPK signaling pathway	1	2	ko04010 MAPK signaling pathway
ko04013 MAPK signaling pathway - fly	1	1	ko04014 Ras signaling pathway
ko04015 Rap1 signaling pathway	1	2	ko04015 Rap1 signaling pathway
ko04020 Calcium signaling pathway	1
ko04022 cGMP-PKG signaling pathway	2	2	ko04022 cGMP-PKG signaling pathway
ko04024 cAMP signaling pathway	1	1	ko04024 cAMP signaling pathway
ko04060 Cytokine-cytokine receptor interaction	3	3	ko04060 Cytokine-cytokine receptor interaction
ko04062 Chemokine signaling pathway	1	1	ko04062 Chemokine signaling pathway
ko04064 NF-kappa B signaling pathway	1	1	ko04064 NF-kappa B signaling pathway
		1	ko04066 HIF-1 signaling pathway
ko04068 FoxO signaling pathway	1	2	ko04068 FoxO signaling pathway
		1	ko04070 Phosphatidylinositol signaling system
ko04071 Sphingolipid signaling pathway	2	1	ko04071 Sphingolipid signaling pathway
		1	ko04072 Phospholipase D signaling pathway
		1	ko04110 Cell cycle
		1	ko04111 Cell cycle - yeast
ko04080 Neuroactive ligand-receptor interaction	1	3	ko04114 Oocyte meiosis
ko04115 p53 signaling pathway	3	1	ko04115 p53 signaling pathway
ko04120 Ubiquitin mediated proteolysis	1	2	ko04120 Ubiquitin mediated proteolysis
		1	ko04122 Sulfur relay system
		1	ko04136 Autophagy - other
		2	ko04138 Autophagy - yeast
ko04140 Autophagy - animal	1	5	ko04140 Autophagy - animal
ko04141 Protein processing in endoplasmic reticulum	3	2	ko04141 Protein processing in endoplasmic reticulum
ko04142 Lysosome	3	5	ko04142 Lysosome
ko04144 Endocytosis	3	5	ko04144 Endocytosis
ko04146 Peroxisome	2	2	ko04146 Peroxisome
		2	ko04150 mTOR signaling pathway
		3	ko04151 PI3K-Akt signaling pathway
		2	ko04152 AMPK signaling pathway
ko04210 Apoptosis	4	2	ko04210 Apoptosis
ko04211 Longevity regulating pathway	1	2	ko04211 Longevity regulating pathway
ko04212 Longevity regulating pathway - worm	1	1	ko04212 Longevity regulating pathway - worm
		2	ko04213 Longevity regulating pathway - multiple species
		1	ko04214 Apoptosis - fly
ko04215 Apoptosis - multiple species	1	1	ko04215 Apoptosis - multiple species
ko04217 Necroptosis	3	5	ko04217 Necroptosis
		1	ko04218 Cellular senescence
ko04261 Adrenergic signaling in cardiomyocytes	2	1	ko04261 Adrenergic signaling in cardiomyocytes
ko04310 Wnt signaling pathway	2	1	ko04270 Vascular smooth muscle contraction
ko04330 Notch signaling pathway	2	1	ko04330 Notch signaling pathway
ko04340 Hedgehog signaling pathway	1
ko04360 Axon guidance	1	1	ko04360 Axon guidance
ko04370 VEGF signaling pathway	1	1	ko04371 Apelin signaling pathway
		3	ko04380 Osteoclast differentiation
		3	ko04390 Hippo signaling pathway
		2	ko04391 Hippo signaling pathway - fly
		2	ko04392 Hippo signaling pathway - multiple species
ko04510 Focal adhesion	1	2	ko04510 Focal adhesion
		1	ko04512 ECM-receptor interaction
ko04514 Cell adhesion molecules (CAMs)	1	1	ko04514 Cell adhesion molecules (CAMs)
		2	ko04520 Adherens junction
ko04530 Tight junction	2	3	ko04530 Tight junction
		1	ko04540 Gap junction
		2	ko04611 Platelet activation
		2	ko04612 Antigen processing and presentation
ko04620 Toll-like receptor signaling pathway	1	1	ko04620 Toll-like receptor signaling pathway
ko04621 NOD-like receptor signaling pathway	1	3	ko04621 NOD-like receptor signaling pathway
		1	ko04625 C-type lectin receptor signaling pathway
		2	ko04630 JAK-STAT signaling pathway
ko04650 Natural killer cell mediated cytotoxicity	2	2	ko04650 Natural killer cell mediated cytotoxicity
ko04670 Leukocyte transendothelial migration	1	1	ko04658 Th1 and Th2 cell differentiation
ko04672 Intestinal immune network for IgA production	1	1	ko04659 Th17 cell differentiation
ko04710 Circadian rhythm	2	1	ko04666 Fc gamma R-mediated phagocytosis
		2	ko04668 TNF signaling pathway
		1	ko04713 Circadian entrainment
ko04714 Thermogenesis	1	2	ko04714 Thermogenesis
		1	ko04721 Synaptic vesicle cycle
ko04722 Neurotrophin signaling pathway	1	1	ko04722 Neurotrophin signaling pathway
ko04723 Retrograde endocannabinoid signaling	1	2	ko04723 Retrograde endocannabinoid signaling
		1	ko04724 Glutamatergic synapse
		1	ko04725 Cholinergic synapse
		1	ko04727 GABAergic synapse
		1	ko04742 Taste transduction
		2	ko04750 Inflammatory mediator regulation of TRP channels
ko04810 Regulation of actin cytoskeleton	1	1	ko04810 Regulation of actin cytoskeleton
		1	ko04910 Insulin signaling pathway
		1	ko04911 Insulin secretion
		1	ko04912 GnRH signaling pathway
		1	ko04913 Ovarian steroidogenesis
		1	ko04914 Progesterone-mediated oocyte maturation
ko04915 Estrogen signaling pathway	2	1	ko04915 Estrogen signaling pathway
ko04919 Thyroid hormone signaling pathway	1	1	ko04916 Melanogenesis
		1	ko04917 Prolactin signaling pathway
		1	ko04918 Thyroid hormone synthesis
		3	ko04920 Adipocytokine signaling pathway
		1	ko04921 Oxytocin signaling pathway
		2	ko04922 Glucagon signaling pathway
ko04923 Regulation of lipolysis in adipocytes	2	2	ko04923 Regulation of lipolysis in adipocytes
ko04924 Renin secretion	1	2	ko04924 Renin secretion
		1	ko04925 Aldosterone synthesis and secretion
		1	ko04926 Relaxin signaling pathway
		1	ko04927 Cortisol synthesis and secretion
		1	ko04928 Parathyroid hormone synthesis (secretion and action)
		1	ko04930 Type II diabetes mellitus
ko04931 Insulin resistance	1	3	ko04931 Insulin resistance
ko04932 Non-alcoholic fatty liver disease NAFLD	3	2	ko04932 Non-alcoholic fatty liver disease (NAFLD)
ko04933 AGE-RAGE signaling pathway in diabetic complications	1
		3	ko04934 Cushing syndrome
		1	ko04940 Type I diabetes mellitus
		1	ko04960 Aldosterone-regulated sodium reabsorption
		2	ko04961 Endocrine and other factor-regulated calcium reabsorption
		1	ko04962 Vasopressin-regulated water reabsorption
ko04970 Salivary secretion	2	1	ko04970 Salivary secretion
ko04979 Cholesterol metabolism	1	1	ko04971 Gastric acid secretion
		1	ko04972 Pancreatic secretion
		1	ko04974 Protein digestion and absorption
		1	ko04976 Bile secretion
ko05010 Alzheimer disease	1	1	ko05010 Alzheimer disease
ko05012 Parkinson disease	1	1	ko05012 Parkinson disease
ko05014 Amyotrophic lateral sclerosis (ALS)	2	1	ko05014 Amyotrophic lateral sclerosis (ALS)
ko05016 Huntington disease	2	1	ko05016 Huntington disease
ko05020 Prion diseases	1	1	ko05032 Morphine addiction
ko05034 Alcoholism	2
ko05100 Bacterial invasion of epithelial cells	2	2	ko05100 Bacterial invasion of epithelial cells
ko05130 Pathogenic Escherichia coli infection	1	1	ko05130 Pathogenic Escherichia coli infection
ko05131 Shigellosis	1	1	ko05131 Shigellosis
ko05144 Malaria	1	1	ko05132 Salmonella infection
		1	ko05133 Pertussis
		1	ko05140 Leishmaniasis
		2	ko05142 Chagas disease (American trypanosomiasis)
ko05145 Toxoplasmosis	1	2	ko05145 Toxoplasmosis
ko05152 Tuberculosis	2	2	ko05152 Tuberculosis
		3	ko05160 Hepatitis C
ko05161 Hepatitis B	1	1	ko05161 Hepatitis B
ko05162 Measles	2	2	ko05162 Measles
ko05163 Human cytomegalovirus infection	2	2	ko05163 Human cytomegalovirus infection
ko05164 Influenza A	2	3	ko05164 Influenza A
ko05165 Human papillomavirus infection	5	4	ko05165 Human papillomavirus infection
ko05166 Human T-cell leukemia virus 1 infection	3	4	ko05166 Human T-cell leukemia virus 1 infection
ko05167 Kaposi sarcoma-associated herpesvirus infection	1	2	ko05167 Kaposi sarcoma-associated herpesvirus infection
		3	ko05168 Herpes simplex infection
ko05169 Epstein-Barr virus infection	3	1	ko05169 Epstein-Barr virus infection
ko05170 Human immunodeficiency virus 1 infection	2	1	ko05170 Human immunodeficiency virus 1 infection
ko05200 Pathways in cancer	2	3	ko05200 Pathways in cancer
ko05202 Transcriptional misregulation in cancer	2	3	ko05202 Transcriptional misregulation in cancer
ko05203 Viral carcinogenesis	6
ko05204 Chemical carcinogenesis	2
ko05205 Proteoglycans in cancer	3	1	ko05205 Proteoglycans in cancer
ko05210 Colorectal cancer	1	2	ko05206 MicroRNAs in cancer
ko05212 Pancreatic cancer	1	2	ko05230 Central carbon metabolism in cancer
ko05213 Endometrial cancer	1	1	ko05231 Choline metabolism in cancer
ko05214 Glioma	1	1	ko05321 Inflammatory bowel disease (IBD)
ko05216 Thyroid cancer	1	2	ko05410 Hypertrophic cardiomyopathy (HCM)
ko05217 Basal cell carcinoma	1	1	ko05412 Arrhythmogenic right ventricular cardiomyopathy (ARVC)
ko05218 Melanoma	1	3	ko05414 Dilated cardiomyopathy (DCM)
ko05220 Chronic myeloid leukemia	1	2	ko05418 Fluid shear stress and atherosclerosis
ko05222 Small cell lung cancer	1
ko05223 Non-small cell lung cancer	1
ko05224 Breast cancer	2
ko05225 Hepatocellular carcinoma	1
ko05226 Gastric cancer	1
ko05310 Asthma	1
ko05320 Autoimmune thyroid disease	1
ko05322 Systemic lupus erythematosus	1
ko05330 Allograft rejection	1
ko05340 Primary immunodeficiency	1
ko05416 Viral myocarditis	1
Sum of pathways in C. tshokwe: 145			Sum of pathways in C. compressirostris: 188

## Sheet: shared Pathways
Pathway	# matching sequences C. tshokwe	# matching sequences C. compressirostris	KEGG level B category	# matching sequences C. tshokwe in KEGG level B categories	# matching sequences C. compressirostris in KEGG level B categories
ko05145 Toxoplasmosis	1	2	Infectious diseases: Parasitic	1	2
ko04714 Thermogenesis	1	2	Environmental adaptation	1	2
ko05161 Hepatitis B	1	1	Infectious diseases: Viral	21	20
ko05162 Measles	2	2
ko05163 Human cytomegalovirus infection	2	2
ko05164 Influenza A	2	3
ko05165 Human papillomavirus infection	5	4
ko05166 Human T-cell leukemia virus 1 infection	3	4
ko05167 Kaposi sarcoma-associated herpesvirus infection	1	2
ko05169 Epstein-Barr virus infection	3	1
ko05170 Human immunodeficiency virus 1 infection	2	1
ko05100 Bacterial invasion of epithelial cells	2	2	Infectious diseases: Bacterial	6	6
ko05130 Pathogenic Escherichia coli infection	1	1
ko05131 Shigellosis	1	1
ko05152 Tuberculosis	2	2
ko04931 Insulin resistance	1	3	Endocrine and metabolic diseases	4	5
ko04932 Non-alcoholic fatty liver disease NAFLD	3	2
ko05010 Alzheimer disease	1	1	Neurodegenerative diseases	6	4
ko05012 Parkinson disease	1	1
ko05014 Amyotrophic lateral sclerosis (ALS)	2	1
ko05016 Huntington disease	2	1
ko01522 Endocrine resistance	1	1	Drug resistance: Antineoplastic	1	1
ko05200 Pathways in cancer	2	3	Cancers: Overview	7	7
ko05202 Transcriptional misregulation in cancer	2	3
ko05205 Proteoglycans in cancer	3	1
ko04211 Longevity regulating pathway	1	2	Aging	2	3
ko04212 Longevity regulating pathway - worm	1	1
ko04360 Axon guidance	1	1	Development	1	1
ko04722 Neurotrophin signaling pathway	1	1	Nervous system	2	3
ko04723 Retrograde endocannabinoid signaling	1	2
ko04970 Salivary secretion	2	1	Digestive system	2	1
ko04261 Adrenergic signaling in cardiomyocytes	2	1	Circulatory system	2	1
ko04915 Estrogen signaling pathway	2	1	Endocrine system	5	5
ko04923 Regulation of lipolysis in adipocytes	2	2
ko04924 Renin secretion	1	2
ko04062 Chemokine signaling pathway	1	1	Immune system	5	7
ko04620 Toll-like receptor signaling pathway	1	1
ko04621 NOD-like receptor signaling pathway	1	3
ko04650 Natural killer cell mediated cytotoxicity	2	2
ko04810 Regulation of actin cytoskeleton	1	1	cell mortality	1	1
ko04510 Focal adhesion	1	2	cellular community – eucaryotes	3	5
ko04530 Tight junction	2	3
ko04115 p53 signaling pathway	3	1	cell growth and death	11	9
ko04210 Apoptosis	4	2
ko04215 Apoptosis - multiple species	1	1
ko04217 Necroptosis	3	5
ko04140 Autophagy - animal	1	5	transport and catabolism	9	17
ko04142 Lysosome	3	5
ko04144 Endocytosis	3	5
ko04146 Peroxisome	2	2
ko04060 Cytokine-cytokine receptor interaction	3	3	signaling molecules and interaction	4	4
ko04514 Cell adhesion molecules (CAMs)	1	1
ko04010 MAPK signaling pathway	1	2	signal transduction	11	12
ko04015 Rap1 signaling pathway	1	2
ko04022 cGMP-PKG signaling pathway	2	2
ko04024 cAMP signaling pathway	1	1
ko04064 NF-kappa B signaling pathway	1	1
ko04068 FoxO signaling pathway	1	2
ko04071 Sphingolipid signaling pathway	2	1
ko04330 Notch signaling pathway	2	1
ko04120 Ubiquitin mediated proteolysis	1	2	folding, sorting and degradation	4	4
ko04141 Protein processing in endoplasmic reticulum	3	2
ko00970 Aminoacyl-tRNA biosynthesis	1	1	translation	12	8
ko03008 Ribosome biogenesis in eukaryotes	2	1
ko03010 Ribosome	5	4
ko03013 RNA transport	4	2
ko00510 N-Glycan biosynthesis	2	1	Glycan biosynthesis and metabolism	3	2
ko00513 Various types of N-glycan biosynthesis	1	1
ko00260 Glycine ( serine and threonine metabolism )	1	2	Amino acid metabolism	3	4
ko00280 Valine ( leucine and isoleucine degradation)	1	1
ko00380 Tryptophan metabolism	1	1
ko00230 Purine metabolism	1	2	Nucleotide metabolism	2	5
ko00240 Pyrimidine metabolism	1	3
ko00680 Methane metabolism	1	1	Energy metabolism	1	1
ko00010 Glycolysis / Gluconeogenesis	1	1	Carbohydrate memtabolism	2	2
ko00030 Pentose phosphate pathway	1	1
ko01100 Metabolic pathways	17	12	global and overview maps	33	21
ko01110 Biosynthesis of secondary metabolites	5	4
ko01120 Microbial metabolism in diverse environments	3	1
ko01130 Biosynthesis of antibiotics	4	2
ko01200 Carbon metabolism	3	1
ko01230 Biosynthesis of amino acids	1	1
SUM=82			SUM= 29

## Sheet: C.tshokwe specific Pathways
species specific KEGG pathway (C. tshokwe)	# matching sequences of C. tshokwe	KEGG level B category	# matching sequences of C. tshokwe in KEGG level B categories
ko05144 Malaria	1	Infectious diseases: parasitic	1
ko04710 Circadian rhythm	2	Environmental adaptation	2
ko04933 AGE-RAGE signaling pathway in diabetic complications	1	Endocrine and metabolic diseases	1
ko05416 Viral myocarditis	1	Cardiovascular diseases	1
ko05034 Alcoholism	2	Substance dependence	2
ko05020 Prion diseases	1	Neurodegenerative diseases	1
ko05310 Asthma	1	Immune diseases	5
ko05320 Autoimmune thyroid disease	1
ko05322 Systemic lupus erythematosus	1
ko05330 Allograft rejection	1
ko05340 Primary immunodeficiency	1
ko05210 Colorectal cancer	1	Cancer: Specific types	14
ko05212 Pancreatic cancer	1
ko05213 Endometrial cancer	1
ko05214 Glioma	1
ko05216 Thyroid cancer	1
ko05217 Basal cell carcinoma	1
ko05218 Melanoma	1
ko05220 Chronic myeloid leukemia	1
ko05222 Small cell lung cancer	1
ko05223 Non-small cell lung cancer	1
ko05224 Breast cancer	2
ko05225 Hepatocellular carcinoma	1
ko05226 Gastric cancer	1
ko01521 EGFR tyrosine kinase inhibitor resistance	1	Drug resistence: Antineoplastic	4
ko01523 Antifolate resistance	1
ko01524 Platinum drug resistance	2
ko05203 Viral carcinogenesis	6	Cancer: Overview	8
ko05204 Chemical carcinogenesis	2
ko04979 Cholesterol metabolism	1	Digestive system	1
ko04919 Thyroid hormone signaling pathway	1	Endocrine system	1
ko04670 Leukocyte transendothelial migration	1	Immune system	2
ko04672 Intestinal immune network for IgA production	1
ko04080 Neuroactive ligand-receptor interaction	1	Signalilng molecules and interaction	1
ko04013 MAPK signaling pathway - fly	1	Signal transduction	6
ko04020 Calcium signaling pathway	1
ko04310 Wnt signaling pathway	2
ko04340 Hedgehog signaling pathway	1
ko04370 VEGF signaling pathway	1
ko03460 Fanconi anemia pathway	2	Replication and repair	2
ko03015 mRNA surveillance pathway	1	Translation	1
ko03020 RNA polymerase	1	Transcription	3
ko03040 Spliceosome	2
ko00670 One carbon pool by folate	1	Metabolism of cofactors and vitamins	2
ko00790 Folate biosynthesis	1
ko00512 Mucin type O-glycan biosynthesis	1	Glycan biosynthesis and metabolism	5
ko00514 Other types of O-glycan biosynthesis	2
ko00515 Mannose type O-glycan biosynthesis	1
ko00601 Glycosphingolipid biosynthesis - lacto and neolacto series	1
ko00440 Phosphonate and phosphinate metabolism	1	Metabolism of other amino acids	3
ko00450 Selenocompound metabolism	1
ko00460 Cyanoamino acid metabolism	1
ko00270 Cysteine and methionine metabolism	1	Amino acid metabolism	1
ko00564 Glycerophospholipid metabolism	1	Lipid metabolism	3
ko00565 Ether lipid metabolism	1
ko00590 Arachidonic acid metabolism	1
ko00190 Oxidative phosphorylation	2	Energy metabolism	2
ko00980 Metabolism of xenobiotics by cytochrome P450	1	Xenobiotics biodegradation and metabolism	1
ko00051 Fructose and mannose metabolism	1	Carbohydrate metabolism	9
ko00500 Starch and sucrose metabolism	1
ko00520 Amino sugar and nucleotide sugar metabolism	4
ko00630 Glyoxylate and dicarboxylate metabolism	2
ko00640 Propanoate metabolism	1
Sum=63		SUM=26

## Sheet: C. compress specific pathways
species specific KEGG pathway (C. compressirostris)	# matching sequences C. compressirostris	KEGG level B category	# matching sequences C. compressirostrisin KEGG level B categories
ko05140 Leishmaniasis	1	Drug resistance: Antimicrobial	3
ko05142 Chagas disease (American trypanosomiasis)	2
ko04713 Circadian entrainment	1	Environmental adaptation	1
ko00944 Flavone and flavonol biosynthesis	1	Biosynthesis of other secondary metabolites	3
ko00950 Isoquinoline alkaloid biosynthesis	1
ko00960 Tropane ( piperidine and pyridine alkaloid biosynthesis)	1
ko05160 Hepatitis C	3	Infection diseases: Viral	6
ko05168 Herpes simplex infection	3
ko05132 Salmonella infection	1	Infection diseases: Bacterial	2
ko05133 Pertussis	1
ko04930 Type II diabetes mellitus	1	Endocrine and metabolic diseases	5
ko04934 Cushing syndrome	3
ko04940 Type I diabetes mellitus	1
ko05410 Hypertrophic cardiomyopathy (HCM)	2	Cardivascular diseases	8
ko05412 Arrhythmogenic right ventricular cardiomyopathy (ARVC)	1
ko05414 Dilated cardiomyopathy (DCM)	3
ko05418 Fluid shear stress and atherosclerosis	2
ko05032 Morphine addiction	1	Substance dependence	1
ko05321 Inflammatory bowel disease (IBD)	1	Immune diseases	1
ko05206 MicroRNAs in cancer	2	Cancer: Overview	5
ko05230 Central carbon metabolism in cancer	2
ko05231 Choline metabolism in cancer	1
ko04213 Longevity regulating pathway - multiple species	2	Aging	2
ko04380 Osteoclast differentiation	3	Development	3
ko04742 Taste transduction	1	Sensory system	3
ko04750 Inflammatory mediator regulation of TRP channels	2
ko04721 Synaptic vesicle cycle	1	Nervous system	4
ko04724 Glutamatergic synapse	1
ko04725 Cholinergic synapse	1
ko04727 GABAergic synapse	1
ko04960 Aldosterone-regulated sodium reabsorption	1	Excretory system	4
ko04961 Endocrine and other factor-regulated calcium reabsorption	2
ko04962 Vasopressin-regulated water reabsorption	1
ko04971 Gastric acid secretion	1	Digestive system	4
ko04972 Pancreatic secretion	1
ko04974 Protein digestion and absorption	1
ko04976 Bile secretion	1
ko04270 Vascular smooth muscle contraction	1	Circulatory System	1
ko03320 PPAR signaling pathway	2	Endocrine system	20
ko04910 Insulin signaling pathway	1
ko04911 Insulin secretion	1
ko04912 GnRH signaling pathway	1
ko04913 Ovarian steroidogenesis	1
ko04914 Progesterone-mediated oocyte maturation	1
ko04916 Melanogenesis	1
ko04917 Prolactin signaling pathway	1
ko04918 Thyroid hormone synthesis	1
ko04920 Adipocytokine signaling pathway	3
ko04921 Oxytocin signaling pathway	1
ko04922 Glucagon signaling pathway	2
ko04925 Aldosterone synthesis and secretion	1
ko04926 Relaxin signaling pathway	1
ko04927 Cortisol synthesis and secretion	1
ko04928 Parathyroid hormone synthesis (secretion and action)	1
ko04611 Platelet activation	2	Immune system	8
ko04612 Antigen processing and presentation	2
ko04625 C-type lectin receptor signaling pathway	1
ko04658 Th1 and Th2 cell differentiation	1
ko04659 Th17 cell differentiation	1
ko04666 Fc gamma R-mediated phagocytosis	1
ko04520 Adherens junction	2	Cellular community – eucaryotes	3
ko04540 Gap junction	1
ko04110 Cell cycle	1	Cell growth and death	7
ko04111 Cell cycle - yeast	1
ko04114 Oocyte meiosis	3
ko04214 Apoptosis - fly	1
ko04218 Cellular senescence	1
ko04136 Autophagy - other	1	Transport and catabolism	3
ko04138 Autophagy - yeast	2
ko04512 ECM-receptor interaction	1	Signaling molecules and interaction	1
ko04014 Ras signaling pathway	1	Signal transduction	23
ko04066 HIF-1 signaling pathway	1
ko04070 Phosphatidylinositol signaling system	1
ko04072 Phospholipase D signaling pathway	1
ko04150 mTOR signaling pathway	2
ko04151 PI3K-Akt signaling pathway	3
ko04152 AMPK signaling pathway	2
ko04371 Apelin signaling pathway	1
ko04390 Hippo signaling pathway	3
ko04391 Hippo signaling pathway - fly	2
ko04392 Hippo signaling pathway - multiple species	2
ko04630 JAK-STAT signaling pathway	2
ko04668 TNF signaling pathway	2
ko03030 DNA replication	3	Replication and repair	12
ko03050 Proteasome	1
ko03410 Base excision repair	3
ko03420 Nucleotide excision repair	2
ko03430 Mismatch repair	1
ko03440 Homologous recombination	1
ko03450 Non-homologous end-joining	1
ko04122 Sulfur relay system	1	Folding, sorting and degradation	1
ko00909 Sesquiterpenoid and triterpenoid biosynthesis	1	Metabolism of terpenoids and polyketides	1
ko00730 Thiamine metabolism	1	Metabolism of cofactors and vitamines	2
ko00860 Porphyrin and chlorophyll metabolism	1
ko00531 Glycosaminoglycan degradation	1	Glycan biosynthesis and metabolism	1
ko00410 beta-Alanine metabolism	1	Metabolism of other amino acids	2
ko00430 Taurine and hypotaurine metabolism	1
ko00250 Alanine ( aspartate and glutamate metabolism )	1	Amino acid metabolism	4
ko00310 Lysine degradation	1
ko00350 Tyrosine metabolism	1
ko00360 Phenylalanine metabolism	1
ko00071 Fatty acid degradation	1	Lipid metabolism	2
ko00100 Steroid biosynthesis	1
ko00983 Drug metabolism - other enzymes	3	Xenobiotics biodegradation and metabolism	3
ko00040 Pentose and glucuronate interconversions	1	Carbohydrate metabolims	1
ko01212 Fatty acid metabolism	1	Global and overview maps	1
Sum=106		SUM=35
