# Supplementary material for: Transcriptome-wide single nucleotide polymorphisms related to electric organ discharge differentiation among African weakly electric fish species
Source: PLoS One. 2020 Oct 27;15(10):e0240812. doi: 10.1371/journal.pone.0240812 (PMC7591079; doi:10.1371/journal.pone.0240812)
Supplement: S4 Table — Sequence counts [%] matching the 6 KEGG level A categories and their respective confidence intervals are listed at a 5% level are listed. Data are available for the candidate SCO data sets and the transcriptomes (LORF) in C. tshokwe and C. compressirostris. (XLSX) [file pone.0240812.s005.xlsx]

## Sheet: Sheet1
S4 Table: Confidence interval of proportion among KEGG results of the candidate SCO data sets and the respective transcriptome. Sequence counts [%] matching the 6 KEGG level A categories and their respective confidence intervals are listed at a 5% level are listed. Data are available for the candidate SCO data sets and the transcriptomes (LORF) in C. tshokwe and C. compressirostris.
level A categories	proportion of sequences in SNP data set C. tshokwe [%]	upper and lower confidence interval of proportion (95% confidence level)	proportion of sequences in transcriptome C. tshokwe [%]	upper and lower confidence interval of proportion (95% confidence level)	proportion of sequences In SNP data set C. compressirostris [%]	upper and lower confidence interval of proportion (95% confidence level)	proportion of sequences In transcriptome C. compressirostris [%]	upper and lower confidence interval of proportion (95% confidence level)
Metabolism	17.12	± 4.96	9.63	± 0.26	11.26	± 3.62	9.95	± 0.29
Genetic information processing	10.81	± 4.08	5.44	± 0.20	8.53	± 3.2	6.07	± 0.23
Environmental information processing	13.96	± 4.56	21.11	± 0.36	20.48	± 4.62	19.97	± 0.39
Cellular process	7.21	± 3.4	7.57	± 0.23	8.53	± 3.2	7.56	± 0.26
Organismal systems	11.71	± 4.23	24.52	± 0.38	24.91	± 4.95	23.97	± 0.42
Human diseases	39.19	± 6.42	31.73	± 0.41	26.28	± 5.04	32.47	± 0.46
