# Supplementary material for: Transcriptome-wide single nucleotide polymorphisms related to electric organ discharge differentiation among African weakly electric fish species
Source: PLoS One. 2020 Oct 27;15(10):e0240812. doi: 10.1371/journal.pone.0240812 (PMC7591079; doi:10.1371/journal.pone.0240812)
Supplement: S5 Table — (XLSX) [file pone.0240812.s006.xlsx]

## Sheet: Sheet1
S5 Table: Upper and Lower confidence intervals of proportion for total numbers (Approach II).
number of units (n)	lower limit CI	upper limit CI	lower limit of CI [%]	upper limit of CI [%]	lower limit of CI at n	upper limit of CI at n
2	0.0254	0.9746	2.54	97.46	0.0508	1.9492
4	0.0977	0.9023	9.77	90.23	0.3908	3.6092
6	0.1532	0.8468	15.32	84.68	0.9192	5.0808
8	0.193	0.807	19.3	80.7	1.544	6.456
10	0.2225	0.7775	22.25	77.75	2.225	7.775
12	0.2427	0.7573	24.27	75.73	2.9124	9.0876
20	0.2928	0.7072	29.28	70.72	5.856	14.144
30	0.3242	0.6758	32.42	67.58	9.726	20.274
50	0.3589	0.6411	35.89	64.11	17.945	32.055
100	0.3997	0.6003	39.97	60.03	39.97	60.03
200	0.4299	0.5701	42.99	57.01	85.98	114.02
